# Supplementary material for: Isolation and Characterization of ΦCA1NRNZ, a Lytic Bacteriophage Targeting the Emerging Device-Associated Pathogen Cutibacterium avidum
Source: Antibiotics (Basel). 2026 Jul 3;15(7):659. doi: 10.3390/antibiotics15070659 (PMC13405974; doi:10.3390/antibiotics15070659)
Supplement: Supplementary file 1 [file antibiotics-15-00659-s001.zip]

Archive with 1 entries (1 files):
- antibiotics-4388751-supplementary.pdf
